# Supplementary material for: Identifiability, Risk, and Information Credibility in Discussions on Moral/Ethical Violation Topics on Chinese Social Networking Sites
Source: Front Psychol. 2020 Oct 23;11:535605. doi: 10.3389/fpsyg.2020.535605 (PMC7644537; doi:10.3389/fpsyg.2020.535605)
Supplement: Supplementary file 1 [file Data_Sheet_1.xls]

## Sheet: Sheet1
			ID					PA					PR					IC				CI				SI
序号	提交答卷时间	所用时间	ID1	ID2	ID3	ID4	ID5	PA1	PA2	PA3	PA4	PA5	PR1	PR2	PR3	PR4	PR5	IC1	IC2	IC3	IC4	CI	CI	CI	CI	SI1	SI2	SI3	SI4
1	2018/12/18 19:54:58	340秒	4	2	2	2	3	6	4	2	2	4	6	3	7	5	6	3	3	4	4	4	4	5	5	3	2	4	3
2	2018/12/19 12:22:16	342秒	6	6	6	6	6	3	3	3	3	3	6	6	6	5	3	5	5	5	5	5	5	5	5	4	5	5	5
3	2018/12/19 12:32:54	245秒	3	5	4	3	6	3	3	3	5	6	6	6	6	6	6	3	4	3	5	4	5	6	6	4	4	3	3
8	2018/12/20 15:30:23	372秒	5	2	2	2	2	3	4	5	6	6	4	4	2	1	3	4	4	4	4	4	4	4	4	4	5	6	5
9	2018/12/20 15:31:05	273秒	2	1	3	3	2	3	3	3	3	4	3	3	2	2	2	2	2	2	3	1	2	2	1	2	1	3	2
10	2018/12/20 15:31:07	318秒	3	4	5	4	4	3	2	3	2	3	3	5	3	4	5	6	4	5	4	4	5	4	4	4	5	4	4
16	2018/12/20 15:32:41	320秒	5	4	4	5	5	3	4	3	2	3	5	5	6	6	6	7	6	5	4	5	4	3	3	7	6	5	4
18	2018/12/20 15:32:59	278秒	6	5	6	6	7	3	4	3	3	1	5	6	6	3	2	5	6	4	4	5	3	4	6	5	6	7	6
19	2018/12/20 15:33:00	309秒	3	6	7	6	5	3	4	2	2	3	3	5	5	5	6	6	6	5	4	5	6	4	2	5	6	4	4
22	2018/12/20 15:34:21	523秒	1	1	7	6	2	3	3	2	3	1	1	1	1	2	2	2	2	1	1	2	1	1	1	4	3	2	4
23	2018/12/20 15:34:21	350秒	3	2	2	1	4	3	6	6	4	4	5	6	7	3	1	4	6	4	4	2	4	7	3	2	4	3	2
25	2018/12/20 15:34:35	470秒	5	5	5	4	5	3	3	3	3	3	5	5	5	3	3	4	3	4	3	3	4	4	3	2	2	2	2
27	2018/12/20 15:35:08	424秒	3	2	3	1	3	3	5	6	5	4	6	7	4	6	5	3	2	2	3	1	3	2	3	3	2	3	2
28	2018/12/20 15:37:52	729秒	3	2	4	2	1	3	3	2	2	3	3	2	3	2	4	5	6	6	4	4	5	3	3	4	6	2	1
29	2018/12/20 15:37:57	527秒	7	6	7	7	7	3	3	3	3	2	2	1	2	1	1	7	7	6	6	5	6	6	7	7	6	7	6
30	2018/12/20 15:38:01	587秒	3	3	3	2	3	3	6	6	6	5	3	3	3	3	3	4	4	4	4	3	3	3	3	3	3	3	3
31	2018/12/20 15:40:15	755秒	1	3	1	1	5	3	6	4	1	1	2	5	7	7	3	4	4	5	4	3	3	4	2	2	1	1	1
33	2018/12/20 15:49:56	855秒	6	7	7	5	5	3	1	2	1	1	2	3	1	1	1	4	5	5	5	3	2	2	1	6	6	7	4
34	2018/12/20 15:57:17	1713秒	5	2	3	2	2	3	6	4	6	5	5	6	6	4	4	5	5	4	5	6	5	5	6	6	6	6	6
35	2018/12/20 16:58:36	257秒	3	4	5	3	5	3	3	2	2	1	5	4	5	3	3	4	3	3	3	5	4	3	3	5	3	4	3
37	2018/12/20 16:59:23	255秒	5	6	5	4	5	3	1	2	3	2	5	6	4	5	4	5	5	3	2	3	2	5	3	3	2	1	2
38	2018/12/20 16:59:44	325秒	5	6	5	4	6	3	2	2	2	1	3	3	3	4	4	5	4	4	5	3	3	4	3	4	4	4	4
41	2018/12/20 17:00:35	267秒	5	5	4	5	3	3	3	2	2	1	3	6	2	1	1	5	5	4	4	3	2	5	1	5	6	4	6
42	2018/12/20 17:00:51	283秒	1	1	4	4	7	3	3	1	1	1	2	4	4	4	3	4	6	7	6	4	7	5	5	4	6	3	3
44	2018/12/20 17:01:02	372秒	2	4	5	4	2	3	3	3	2	1	4	5	3	3	4	4	5	5	5	3	3	5	4	3	3	2	3
47	2018/12/20 17:01:55	540秒	5	6	5	4	7	3	3	3	2	2	2	4	3	4	3	6	6	5	6	6	3	6	6	6	5	5	6
50	2018/12/20 17:02:26	324秒	3	5	2	1	1	3	7	7	5	4	2	2	2	1	7	2	1	1	2	3	4	5	2	2	5	4	4
52	2018/12/20 17:02:53	559秒	5	6	6	5	7	3	2	3	2	1	3	2	3	1	2	5	6	5	7	6	7	5	6	6	7	6	5
53	2018/12/20 17:02:56	276秒	6	7	5	5	6	3	3	3	3	3	5	6	5	5	6	6	7	5	6	5	7	7	6	6	7	5	6
58	2018/12/20 17:04:43	332秒	2	2	3	3	2	3	4	3	3	3	3	4	3	4	4	4	3	4	3	4	3	5	3	4	4	3	2
59	2018/12/20 17:05:30	361秒	4	3	3	3	4	3	4	4	3	4	4	6	4	4	4	3	3	3	2	3	4	4	4	3	4	3	5
64	2018/12/20 17:06:30	442秒	4	4	4	3	3	3	3	3	3	2	4	3	4	3	3	4	4	4	4	4	4	4	3	4	5	4	4
67	2018/12/20 17:07:41	270秒	3	4	2	4	3	3	5	4	6	6	3	5	4	3	7	4	5	6	7	5	6	4	7	5	6	4	7
68	2018/12/20 17:08:14	859秒	3	4	4	3	3	3	5	3	5	5	4	5	5	3	5	5	5	4	3	3	4	4	5	6	5	4	5
70	2018/12/20 17:08:38	316秒	2	3	3	3	5	3	6	6	5	5	5	3	3	1	1	5	4	4	4	2	2	3	1	6	3	2	2
72	2018/12/20 17:09:04	278秒	2	2	2	3	4	3	4	3	3	3	2	6	3	3	1	4	4	3	4	3	3	3	1	3	3	1	1
73	2018/12/20 17:09:17	313秒	7	6	6	5	7	3	3	1	3	1	6	5	7	4	2	6	5	5	7	4	5	7	6	7	5	6	4
74	2018/12/20 17:09:39	357秒	5	3	1	5	6	3	3	5	3	2	1	3	1	1	1	7	6	5	5	5	5	4	3	6	6	3	3
75	2018/12/20 17:10:01	283秒	3	4	4	5	5	3	4	3	4	4	5	6	7	5	7	5	4	4	3	4	5	5	4	5	4	6	6
76	2018/12/20 17:10:12	292秒	3	5	3	3	2	3	6	4	3	2	6	5	6	3	4	6	5	5	6	7	6	6	6	6	5	5	6
83	2018/12/20 17:13:19	376秒	5	7	6	6	5	3	3	1	3	2	3	5	3	4	5	4	5	5	6	3	5	2	3	3	5	2	1
84	2018/12/20 17:14:14	323秒	6	3	3	3	4	3	6	5	6	5	5	6	5	6	4	4	5	4	3	5	4	5	4	6	5	5	6
86	2018/12/20 17:15:27	463秒	5	5	6	5	6	3	3	2	3	3	3	3	2	2	1	5	6	6	5	5	6	6	7	5	6	6	5
87	2018/12/20 17:15:37	265秒	3	2	1	2	3	3	6	7	6	7	5	6	5	6	5	6	5	6	5	5	6	5	6	5	6	7	6
88	2018/12/20 17:15:46	397秒	5	7	5	3	4	3	2	3	1	2	2	3	2	4	3	4	5	4	5	3	2	3	1	3	2	1	2
90	2018/12/20 17:16:48	566秒	7	6	7	4	5	3	1	2	2	3	3	2	2	1	1	5	4	5	5	5	3	6	3	3	3	2	3
91	2018/12/20 17:17:03	302秒	2	2	1	2	3	3	2	1	2	1	6	6	6	5	7	5	5	7	5	4	5	5	7	7	6	7	5
92	2018/12/20 17:17:38	793秒	1	1	1	2	2	3	4	4	4	4	3	1	1	1	1	3	3	3	3	3	2	2	1	1	2	1	1
93	2018/12/20 17:17:39	563秒	5	5	6	5	7	3	4	3	3	2	5	6	6	7	3	6	6	7	6	4	5	4	4	6	6	5	6
94	2018/12/20 17:17:58	261秒	5	6	5	6	7	3	3	3	2	2	5	6	7	5	6	5	3	3	4	5	6	2	6	6	7	6	7
99	2018/12/20 17:20:11	407秒	6	6	6	6	7	3	2	2	1	1	2	2	1	1	2	6	6	6	6	5	5	5	5	5	5	5	5
100	2018/12/20 17:20:18	287秒	3	4	5	3	3	3	3	2	3	2	6	5	7	4	4	6	5	6	5	2	3	4	3	6	4	5	4
102	2018/12/20 17:21:00	301秒	3	4	4	5	4	3	3	2	2	3	2	3	2	3	2	6	7	6	7	3	5	6	5	3	4	3	4
103	2018/12/20 17:21:33	324秒	2	2	3	2	2	3	6	7	6	5	5	6	4	3	2	6	5	5	6	2	3	3	2	2	2	2	2
104	2018/12/20 17:21:49	332秒	3	4	3	3	4	3	4	5	5	5	5	4	4	4	4	4	4	4	4	4	5	5	5	2	3	1	4
107	2018/12/20 17:22:04	336秒	7	4	4	4	6	3	2	1	1	2	3	3	1	1	1	4	4	5	4	2	4	6	1	6	3	2	2
108	2018/12/20 17:22:27	342秒	3	3	6	6	6	3	2	2	1	1	3	4	4	3	3	2	3	2	3	3	2	1	3	4	5	6	6
110	2018/12/20 17:23:32	278秒	5	6	7	6	6	3	4	3	3	3	6	4	7	3	3	4	5	4	4	5	5	6	4	3	2	3	2
118	2018/12/20 17:26:16	253秒	2	2	3	2	4	3	4	5	5	5	3	3	3	3	2	6	6	6	6	5	3	6	4	5	6	3	5
120	2018/12/20 17:27:08	873秒	3	4	5	6	5	3	2	1	2	3	4	5	6	7	4	4	5	6	5	5	4	5	3	5	6	7	6
123	2018/12/20 17:28:59	840秒	4	2	3	3	2	3	6	7	6	7	5	6	4	3	4	6	5	7	6	5	5	6	7	5	3	6	6
124	2018/12/20 17:29:14	580秒	4	6	4	5	3	3	2	2	2	3	4	5	6	3	3	4	4	4	4	4	5	5	3	4	4	4	5
126	2018/12/20 17:29:31	361秒	3	2	7	7	7	3	2	2	2	3	4	2	2	1	2	4	5	5	5	5	5	5	5	5	3	3	3
127	2018/12/20 17:31:05	261秒	3	3	2	2	2	3	4	4	4	4	4	3	3	5	5	3	3	2	4	5	4	4	5	5	6	3	4
130	2018/12/20 17:32:39	2209秒	4	4	4	4	4	3	3	3	3	3	3	3	3	3	3	4	5	4	5	6	6	6	5	5	5	5	5
131	2018/12/20 17:34:21	262秒	3	5	5	5	6	3	2	3	2	3	3	2	3	2	3	4	5	5	4	6	4	6	5	5	6	5	7
132	2018/12/20 17:34:21	450秒	3	4	3	4	4	3	4	5	4	4	5	4	4	3	4	5	4	4	4	4	5	4	4	5	4	5	4
134	2018/12/20 17:35:52	785秒	1	1	2	1	4	3	6	4	5	1	3	3	1	1	1	5	6	3	6	6	5	6	3	5	6	4	3
135	2018/12/20 17:37:15	404秒	5	6	6	3	6	3	6	2	4	5	2	4	1	1	3	5	6	4	5	5	5	6	4	4	6	5	4
137	2018/12/20 17:38:23	272秒	3	4	5	3	4	3	3	3	3	3	3	5	5	3	3	5	5	5	5	4	5	5	4	6	5	5	6
140	2018/12/20 17:58:39	975秒	5	5	5	4	5	3	3	3	2	2	6	6	5	6	5	5	5	6	6	5	5	5	6	6	6	5	5
141	2018/12/20 19:00:22	6423秒	6	2	3	3	3	3	2	3	1	4	4	3	5	2	6	5	4	6	7	3	2	4	6	3	6	4	6
142	2018/12/20 19:16:20	526秒	3	2	1	3	4	3	5	6	4	4	2	1	3	2	2	4	6	5	4	5	6	4	5	5	4	6	5
143	2018/12/20 21:07:18	261秒	3	3	2	2	2	3	5	4	4	4	4	4	5	5	4	4	3	3	4	4	5	5	5	4	5	5	2
144	2018/12/20 21:07:33	282秒	5	6	5	5	5	3	2	3	3	2	3	3	2	3	2	5	5	4	4	5	6	6	5	5	6	5	4
145	2018/12/20 21:08:02	308秒	5	6	6	5	6	3	3	2	4	3	2	1	3	2	2	6	7	5	6	6	7	5	6	7	6	6	7
149	2018/12/20 21:09:14	324秒	5	6	4	3	5	3	2	3	5	3	5	6	5	6	7	4	5	3	4	5	4	6	3	4	4	3	2
151	2018/12/20 21:09:45	374秒	4	4	3	3	3	3	3	3	4	4	4	4	4	3	3	4	3	3	3	3	3	4	4	4	4	5	5
152	2018/12/20 21:09:53	317秒	5	7	5	5	5	3	3	2	3	2	2	2	1	1	2	4	5	5	4	4	5	3	2	3	3	2	3
153	2018/12/20 21:11:07	347秒	5	7	6	5	4	3	2	2	1	1	2	3	1	3	2	4	4	6	5	6	5	3	1	5	5	2	1
155	2018/12/20 21:11:52	470秒	3	3	4	3	3	3	3	3	4	4	4	3	4	3	3	4	4	3	3	3	4	4	3	3	4	3	5
156	2018/12/20 21:11:57	453秒	3	4	4	3	4	3	4	3	3	3	2	1	1	3	2	6	6	5	7	5	6	5	7	7	7	5	5
157	2018/12/20 21:12:19	319秒	6	5	6	4	4	3	2	1	3	1	4	3	1	2	2	4	5	4	5	3	2	1	2	5	4	4	6
158	2018/12/20 21:12:38	492秒	3	3	3	3	2	3	4	4	3	4	3	4	4	4	4	3	4	4	4	4	3	3	3	3	4	3	2
160	2018/12/20 21:12:56	367秒	4	6	7	6	7	3	3	2	1	1	6	6	5	3	5	6	5	7	5	4	5	6	4	5	5	6	4
162	2018/12/20 21:13:48	334秒	2	3	4	4	4	3	3	2	2	2	6	6	6	3	3	7	7	7	7	7	6	3	3	5	6	6	4
165	2018/12/20 21:14:34	265秒	1	2	5	4	7	3	6	4	5	1	5	4	5	5	5	5	5	5	5	3	3	5	3	1	2	2	3
167	2018/12/20 21:15:07	276秒	3	5	6	4	3	3	4	3	3	3	3	4	4	3	4	4	5	4	4	4	5	4	3	4	3	4	4
168	2018/12/20 21:15:14	282秒	5	6	5	4	5	3	4	3	4	3	5	5	4	3	3	6	5	4	4	3	3	5	4	6	5	4	5
169	2018/12/20 21:15:17	656秒	5	3	2	1	4	3	3	2	2	3	5	6	7	4	5	6	7	6	6	5	7	5	7	7	6	4	5
170	2018/12/20 21:15:33	267秒	3	1	2	2	1	3	2	7	7	5	6	6	6	7	4	5	4	4	2	6	6	4	5	3	4	1	1
172	2018/12/20 21:16:02	257秒	3	4	5	6	6	3	4	4	4	3	3	3	2	1	3	4	4	3	4	5	6	6	7	4	5	4	4
173	2018/12/20 21:16:14	264秒	4	3	3	4	4	3	3	2	2	4	2	3	3	2	1	4	4	5	5	3	3	4	4	6	4	1	2
174	2018/12/20 21:16:26	443秒	3	4	3	4	6	3	3	5	5	2	5	3	5	5	2	7	4	1	5	5	3	5	3	5	2	5	5
175	2018/12/20 21:16:29	363秒	2	3	1	2	3	3	5	6	6	7	3	1	2	2	1	5	6	5	5	3	3	2	2	6	5	5	6
177	2018/12/20 21:16:45	648秒	3	3	2	2	3	3	4	4	4	5	4	5	2	5	4	3	3	3	2	3	2	4	4	2	3	1	3
178	2018/12/20 21:16:52	286秒	6	7	4	3	5	3	7	6	4	2	3	2	1	1	2	6	5	7	7	5	3	2	1	6	3	2	3
179	2018/12/20 21:17:01	252秒	5	5	4	3	4	3	4	5	5	5	3	4	3	3	4	3	3	2	3	4	3	4	5	3	4	5	4
182	2018/12/20 21:18:27	458秒	7	6	7	5	7	3	3	2	3	1	3	4	1	1	3	4	5	4	3	6	6	4	3	6	5	3	2
183	2018/12/20 21:18:58	354秒	4	5	3	2	1	3	3	2	3	2	5	6	4	6	5	4	4	3	4	3	3	4	2	1	2	2	3
184	2018/12/20 21:19:16	941秒	5	4	6	4	5	3	3	2	2	2	5	5	6	5	5	3	3	3	2	2	3	3	3	3	3	2	2
185	2018/12/20 21:20:17	339秒	3	4	4	3	3	3	4	4	3	3	4	5	4	3	3	4	5	5	5	4	3	4	5	4	5	5	5
187	2018/12/20 21:21:05	320秒	4	4	4	4	4	3	4	4	4	4	4	4	4	4	4	4	4	4	4	4	4	4	4	4	4	3	4
190	2018/12/20 21:22:06	479秒	5	6	4	4	5	3	5	5	4	4	6	5	5	6	4	5	4	5	5	3	5	5	4	3	5	4	3
193	2018/12/20 21:22:48	330秒	3	4	3	4	6	3	5	5	5	4	3	3	2	3	3	5	6	6	5	4	4	5	4	4	5	4	5
196	2018/12/20 21:25:21	281秒	3	2	4	3	1	3	7	4	7	6	5	3	3	1	1	3	4	3	4	1	1	6	3	3	4	1	1
197	2018/12/20 21:25:24	408秒	6	7	6	6	7	3	1	2	1	1	3	3	1	3	3	6	6	5	6	5	4	5	5	5	5	4	4
199	2018/12/20 21:25:47	280秒	6	5	6	4	5	3	3	4	3	2	1	2	1	2	3	5	6	7	6	6	6	7	6	6	7	7	6
201	2018/12/20 21:25:57	282秒	3	7	5	2	7	3	3	2	1	3	4	5	6	6	7	5	4	3	4	3	2	1	3	5	6	4	3
202	2018/12/20 21:26:06	260秒	3	4	3	3	4	3	5	6	5	4	6	4	5	4	4	6	5	6	5	4	5	5	5	6	4	6	5
203	2018/12/20 21:26:17	1139秒	4	5	6	7	5	3	1	1	1	2	2	3	3	5	5	7	6	7	7	3	3	6	3	6	6	6	5
204	2018/12/20 21:27:44	278秒	1	2	2	1	2	3	6	5	6	6	2	3	1	1	1	6	6	6	6	2	3	3	2	2	2	1	1
205	2018/12/20 21:27:55	386秒	1	7	6	5	1	3	3	2	6	3	3	3	2	1	2	6	5	5	4	1	2	3	1	3	3	5	5
207	2018/12/20 21:28:22	423秒	5	6	5	4	3	3	5	4	6	6	5	6	5	4	4	4	5	4	4	4	5	3	4	3	4	5	4
208	2018/12/20 21:28:47	511秒	4	6	6	5	6	3	4	3	3	3	3	3	2	2	3	3	2	4	3	2	3	5	6	6	7	7	5
209	2018/12/20 21:29:28	549秒	1	5	3	4	3	3	4	4	4	3	4	6	7	3	5	6	5	3	5	3	5	7	5	6	5	3	3
210	2018/12/20 21:29:30	567秒	6	4	4	3	5	3	5	3	5	3	3	3	3	2	2	5	5	5	5	6	3	6	5	6	7	6	5
211	2018/12/20 21:29:32	378秒	1	2	5	5	5	3	2	3	2	1	3	3	3	3	2	5	5	5	5	6	2	6	1	5	6	3	3
213	2018/12/20 21:30:08	541秒	3	2	4	5	6	3	4	5	4	5	4	5	3	2	4	4	5	6	4	4	5	6	4	4	5	3	2
214	2018/12/20 21:34:29	880秒	4	5	5	6	6	3	3	2	4	2	5	6	5	7	7	5	4	4	5	5	6	5	2	5	4	4	5
215	2018/12/20 21:46:58	868秒	4	6	7	4	7	3	3	2	2	3	3	1	1	4	2	5	7	6	5	5	6	7	2	2	3	2	2
216	2018/12/20 21:57:00	1538秒	5	6	7	5	6	3	3	2	3	2	4	5	4	4	5	7	5	6	7	6	5	6	3	4	6	4	4
218	2018/12/21 8:59:08	255秒	2	4	3	2	2	3	6	6	6	6	2	1	1	1	1	5	5	5	5	1	1	1	1	1	1	1	1
219	2018/12/21 9:00:03	298秒	5	5	3	3	3	3	4	4	3	5	5	4	3	4	5	7	7	7	7	5	6	5	4	4	5	4	3
220	2018/12/21 9:00:22	295秒	3	4	3	3	3	3	4	4	4	4	4	4	4	4	4	4	4	4	4	4	4	4	4	4	4	4	4
221	2018/12/21 9:00:25	296秒	2	6	4	3	5	3	5	4	3	4	3	5	4	2	5	2	4	3	5	4	2	3	5	4	3	4	2
223	2018/12/21 9:01:10	318秒	2	3	5	4	5	3	3	2	2	3	3	4	2	5	3	5	6	7	7	5	4	4	3	6	5	6	5
224	2018/12/21 9:01:19	277秒	3	3	3	2	6	3	5	6	6	7	3	2	2	3	3	5	5	6	6	7	6	6	5	5	5	4	4
225	2018/12/21 9:01:22	273秒	5	5	4	5	5	3	3	3	3	3	6	6	6	5	5	5	5	5	5	5	5	5	4	5	5	4	4
227	2018/12/21 9:01:25	272秒	6	5	7	6	7	3	7	3	6	7	3	2	1	3	2	5	6	7	6	6	6	7	5	7	6	6	6
228	2018/12/21 9:01:26	303秒	5	2	5	2	3	3	5	3	6	4	4	6	6	3	3	5	5	4	5	5	3	5	6	6	6	6	7
230	2018/12/21 9:01:31	284秒	3	3	1	1	4	3	6	7	7	7	3	3	2	2	2	3	3	3	2	6	7	7	6	5	6	5	6
231	2018/12/21 9:01:48	266秒	5	7	5	6	7	3	3	2	1	2	5	6	5	3	2	6	6	5	6	3	2	1	2	2	4	5	4
232	2018/12/21 9:01:54	312秒	2	3	5	3	6	3	2	4	2	1	3	2	1	3	2	5	6	5	4	6	3	4	5	5	7	6	5
233	2018/12/21 9:01:57	270秒	3	3	4	3	4	3	4	4	4	3	5	4	4	3	3	3	3	3	4	4	4	3	4	4	5	3	2
234	2018/12/21 9:02:02	263秒	2	4	5	5	6	3	2	3	2	1	7	6	5	4	6	5	6	4	3	2	3	4	1	1	2	3	2
235	2018/12/21 9:02:08	293秒	5	5	7	6	7	3	3	2	2	3	3	2	1	1	2	6	7	6	7	6	5	7	5	5	5	4	4
236	2018/12/21 9:02:13	291秒	4	6	6	6	7	3	4	4	2	2	3	2	1	4	5	5	6	6	5	5	6	6	3	7	7	6	6
237	2018/12/21 9:02:45	282秒	4	5	5	4	5	3	3	2	3	2	6	5	3	2	3	5	5	6	6	3	3	2	1	2	3	2	1
238	2018/12/21 9:02:51	278秒	3	4	3	2	5	3	2	4	6	4	2	3	4	2	1	3	4	3	2	4	5	4	3	2	3	2	3
241	2018/12/21 9:03:05	268秒	5	6	5	5	6	3	3	4	4	3	3	3	3	2	5	3	3	3	2	5	6	6	6	3	4	2	2
242	2018/12/21 9:03:08	257秒	5	3	4	5	2	3	6	4	3	3	2	3	2	2	1	6	5	7	6	1	3	4	2	2	3	2	2
243	2018/12/21 9:03:09	290秒	2	3	1	2	4	3	4	6	7	3	5	6	2	3	1	3	2	4	4	3	2	3	4	5	4	2	1
245	2018/12/21 9:03:25	510秒	4	6	5	3	4	3	4	2	3	3	3	5	3	2	4	5	4	3	5	4	4	6	5	5	4	6	5
246	2018/12/21 9:03:25	283秒	5	6	6	4	5	3	2	2	2	3	5	5	6	5	5	6	6	7	7	6	5	5	1	5	6	7	7
247	2018/12/21 9:03:32	510秒	4	4	4	4	4	3	3	3	3	3	3	3	3	3	3	3	3	3	3	4	4	4	4	3	3	3	3
250	2018/12/21 9:03:43	353秒	4	3	3	5	5	3	5	4	6	4	5	5	4	5	5	5	5	5	4	5	4	5	4	5	4	5	4
251	2018/12/21 9:03:43	286秒	3	5	5	5	5	3	3	3	2	3	3	5	3	3	1	5	5	5	4	1	2	2	1	2	2	1	1
252	2018/12/21 9:03:46	310秒	5	6	6	7	6	3	3	2	1	2	3	3	2	5	3	5	6	5	6	3	6	6	5	5	6	5	5
255	2018/12/21 9:04:00	345秒	4	4	5	3	4	3	4	4	2	2	5	4	5	2	2	5	4	4	5	4	3	4	2	3	4	3	2
256	2018/12/21 9:04:01	257秒	5	6	6	4	6	3	3	4	6	5	3	4	4	3	3	6	4	5	5	4	5	5	4	7	6	6	7
257	2018/12/21 9:04:01	432秒	5	6	3	3	3	3	6	4	5	4	2	2	3	3	1	6	5	4	4	7	2	4	5	6	7	6	4
258	2018/12/21 9:04:03	269秒	3	4	4	4	5	3	3	3	2	5	3	3	2	2	3	4	4	4	4	6	4	5	4	4	4	4	4
259	2018/12/21 9:04:04	387秒	1	2	3	1	1	3	7	6	6	6	3	2	2	5	5	7	6	6	6	6	4	5	3	2	2	3	1
260	2018/12/21 9:04:06	387秒	6	6	5	5	7	3	2	3	2	2	3	5	3	4	5	5	6	4	6	3	4	5	3	3	4	3	3
261	2018/12/21 9:04:11	297秒	3	6	6	5	3	3	2	1	2	1	5	5	3	2	2	3	2	2	2	6	5	5	3	6	5	3	3
262	2018/12/21 9:04:13	374秒	5	5	5	5	6	3	2	3	2	1	5	5	6	5	6	4	5	4	5	3	5	5	5	5	6	6	7
263	2018/12/21 9:04:13	415秒	4	4	4	3	5	3	3	4	3	3	5	4	5	4	6	4	5	4	5	4	3	5	5	5	4	3	4
264	2018/12/21 9:04:16	352秒	3	2	6	6	3	3	6	3	4	3	5	4	3	6	6	6	6	4	4	6	3	6	4	5	5	4	5
265	2018/12/21 9:04:18	306秒	3	2	5	4	6	3	2	1	3	3	5	4	3	4	6	4	3	4	3	5	3	6	4	5	4	6	4
266	2018/12/21 9:04:23	468秒	3	2	4	4	5	3	5	3	4	4	3	2	3	1	2	3	2	1	2	3	2	3	1	3	2	1	2
267	2018/12/21 9:04:24	287秒	5	7	7	7	6	3	2	3	3	2	3	5	3	6	2	6	7	7	7	5	7	6	3	4	4	5	3
268	2018/12/21 9:04:27	278秒	6	5	6	7	4	3	2	2	3	3	3	2	3	1	3	5	6	6	5	3	6	4	2	2	3	3	3
269	2018/12/21 9:04:31	278秒	6	5	4	6	7	3	2	3	1	2	3	5	4	4	5	5	6	5	4	5	4	6	4	3	5	3	2
270	2018/12/21 9:04:33	308秒	1	2	6	4	5	3	5	4	4	3	2	3	1	2	3	5	4	4	5	4	3	2	1	1	2	3	2
273	2018/12/21 9:04:39	381秒	6	7	5	5	6	3	2	1	3	2	5	6	3	6	5	5	6	5	5	7	6	5	6	6	5	7	6
274	2018/12/21 9:04:41	560秒	4	5	7	6	3	3	2	2	1	3	3	5	4	2	3	6	7	5	6	3	5	4	3	6	5	4	5
275	2018/12/21 9:05:08	292秒	5	6	7	6	7	3	3	1	2	1	3	2	3	1	3	5	6	6	5	3	3	6	5	5	6	5	6
276	2018/12/21 9:05:09	377秒	2	2	2	1	3	3	6	6	5	4	4	6	5	6	3	5	5	5	5	1	3	4	1	1	1	1	1
279	2018/12/21 9:05:24	328秒	5	6	7	6	6	3	1	1	2	1	3	3	2	5	2	5	6	5	7	5	7	7	6	6	7	5	5
280	2018/12/21 9:05:30	511秒	4	6	5	3	4	3	6	4	3	5	3	6	4	5	3	6	4	5	3	6	4	5	5	5	4	6	5
281	2018/12/21 9:05:43	403秒	3	2	3	2	3	3	6	7	4	5	5	5	7	5	6	3	3	3	2	4	3	6	6	4	5	4	5
283	2018/12/21 9:05:50	455秒	5	6	5	5	6	3	4	4	3	5	3	3	4	3	3	3	3	4	4	5	4	5	6	5	5	6	6
284	2018/12/21 9:06:03	448秒	3	6	5	4	6	3	1	4	2	1	3	5	3	6	4	4	6	3	5	4	3	6	1	3	2	2	1
285	2018/12/21 9:06:05	290秒	6	5	6	7	6	3	2	3	2	3	4	5	6	5	4	4	5	6	6	5	6	7	6	5	6	5	6
286	2018/12/21 9:06:07	424秒	6	5	6	7	5	3	5	4	5	6	6	5	4	5	6	6	5	4	5	5	6	7	7	5	6	7	6
287	2018/12/21 9:06:14	564秒	5	4	3	1	5	3	7	4	5	3	3	1	2	4	5	6	5	7	4	4	3	5	6	6	5	7	6
288	2018/12/21 9:06:22	531秒	1	4	5	3	2	3	2	3	3	3	3	3	2	1	1	4	5	4	4	5	4	6	4	6	5	5	6
289	2018/12/21 9:06:22	419秒	5	4	4	3	4	3	2	3	1	1	5	4	6	3	5	6	4	4	4	2	5	6	3	3	4	2	1
290	2018/12/21 9:06:28	344秒	3	4	4	4	5	3	4	5	4	5	5	4	5	5	4	5	4	5	4	5	4	4	4	5	4	5	5
291	2018/12/21 9:06:31	380秒	3	6	7	6	3	3	3	2	5	4	5	6	6	5	6	5	5	6	4	6	5	6	5	6	4	6	5
292	2018/12/21 9:06:32	476秒	3	4	4	4	4	3	3	3	3	2	4	5	3	3	4	3	3	3	3	3	3	4	3	3	3	3	3
293	2018/12/21 9:06:47	573秒	5	5	6	3	4	3	2	1	1	2	3	3	3	1	4	6	3	6	5	1	2	4	4	1	2	1	1
294	2018/12/21 9:06:57	463秒	1	5	6	4	3	3	3	2	3	2	2	6	7	5	3	6	4	5	5	6	3	4	2	3	4	2	1
295	2018/12/21 9:07:02	365秒	6	5	7	3	2	3	5	3	6	2	4	7	3	1	5	4	7	6	2	3	5	4	7	4	7	5	2
296	2018/12/21 9:07:06	530秒	3	3	4	3	4	3	4	6	4	4	3	3	2	2	2	4	5	5	6	3	2	3	2	3	3	3	3
299	2018/12/21 9:07:32	412秒	4	2	4	3	4	3	4	3	4	3	3	2	3	3	2	3	3	3	4	4	5	5	4	5	6	5	4
300	2018/12/21 9:07:55	660秒	3	3	3	4	4	3	5	5	4	5	3	3	1	1	1	4	4	4	4	3	3	3	4	5	6	5	5
304	2018/12/21 9:10:08	700秒	3	5	3	3	6	3	6	6	6	5	3	5	2	5	5	6	6	5	5	3	5	6	5	6	7	5	5
305	2018/12/21 9:10:18	593秒	3	3	2	2	4	3	3	4	2	3	2	3	2	2	2	4	4	4	4	4	3	3	2	3	3	2	2
306	2018/12/21 9:11:23	416秒	3	2	1	2	2	3	6	7	6	6	2	2	1	1	2	6	6	7	6	5	6	4	5	6	7	4	4
307	2018/12/21 9:11:29	586秒	3	4	6	7	3	3	2	3	1	2	7	5	6	5	3	5	6	4	3	5	2	7	6	6	5	3	2
309	2018/12/21 9:13:37	772秒	1	1	1	1	1	3	7	7	7	7	1	2	2	1	2	5	6	6	7	6	7	6	7	7	5	7	5
310	2018/12/21 9:14:59	825秒	4	6	6	3	6	3	3	4	4	4	1	2	2	3	1	6	7	6	6	6	5	6	6	6	7	5	6
312	2018/12/21 9:17:03	1144秒	5	5	4	4	6	3	3	2	1	2	6	5	4	4	5	6	5	6	5	4	4	5	3	4	4	3	4
313	2018/12/21 9:17:52	1018秒	4	6	6	7	6	3	3	1	3	3	5	5	6	5	5	5	5	6	5	5	5	4	5	6	6	7	6
314	2018/12/21 9:18:06	1173秒	1	3	5	4	4	3	3	2	3	2	1	5	1	1	3	7	7	6	7	4	3	1	5	2	4	2	1
316	2018/12/21 9:21:50	1385秒	2	3	4	3	5	3	4	3	5	4	3	5	4	5	5	1	2	3	2	4	3	6	5	3	4	5	6
317	2018/12/21 9:22:18	1314秒	5	1	6	4	5	3	6	1	1	5	5	7	6	2	4	4	5	4	4	4	5	3	4	4	5	4	4
318	2018/12/21 9:22:53	1398秒	5	3	3	6	7	3	5	7	6	6	7	5	6	6	7	6	7	5	6	6	4	6	5	6	4	6	5
319	2018/12/21 9:29:24	1842秒	3	3	3	5	4	3	3	4	2	4	4	4	5	5	6	6	5	6	6	3	5	5	4	4	6	6	6
321	2018/12/21 9:46:04	264秒	3	5	3	3	5	3	5	5	3	3	4	6	7	6	7	5	6	5	4	6	5	4	6	6	5	7	6
323	2018/12/21 9:46:59	319秒	3	4	4	4	5	3	4	4	5	4	5	4	5	4	4	5	4	5	4	4	5	4	4	4	4	5	4
324	2018/12/21 9:47:01	311秒	2	3	2	2	4	3	4	4	5	5	2	2	2	2	1	5	6	5	4	2	2	4	2	2	1	2	3
325	2018/12/21 9:47:05	255秒	5	2	5	3	3	3	2	4	2	3	6	4	6	7	5	5	2	4	2	6	3	5	6	3	2	3	4
326	2018/12/21 9:47:06	297秒	5	6	4	5	6	3	6	4	5	3	5	6	4	5	4	4	5	4	6	6	4	5	4	5	6	4	5
327	2018/12/21 9:47:16	314秒	3	3	3	2	4	3	6	5	5	5	3	4	5	3	2	5	6	6	5	4	3	3	3	5	3	3	5
328	2018/12/21 9:47:21	336秒	6	6	6	6	6	3	3	3	3	3	7	7	7	7	7	7	7	1	7	7	7	7	7	7	7	7	7
329	2018/12/21 9:47:35	307秒	5	6	4	4	5	3	3	3	2	3	3	3	2	3	5	5	2	3	2	2	6	5	5	5	6	5	5
331	2018/12/21 9:48:30	363秒	5	5	6	6	5	3	3	2	3	3	5	5	6	6	5	3	2	3	3	3	2	3	2	4	4	5	4
332	2018/12/21 9:48:55	371秒	5	4	4	5	4	3	4	5	4	4	5	4	4	4	5	5	5	4	4	5	4	4	5	6	5	5	6
333	2018/12/21 9:49:17	386秒	2	6	3	6	6	3	3	3	4	4	3	5	6	3	6	3	6	3	6	3	6	6	7	6	6	7	7
335	2018/12/21 9:50:38	462秒	3	5	3	2	3	3	5	5	6	5	2	1	1	3	2	7	6	6	7	7	6	6	3	6	7	6	4
336	2018/12/21 9:52:25	630秒	5	6	2	4	3	3	2	5	2	3	1	2	1	3	2	6	4	7	5	4	6	2	7	6	7	4	2
338	2018/12/21 9:53:11	801秒	7	5	6	6	7	3	5	3	3	3	3	3	2	3	2	6	7	6	7	4	6	6	3	6	7	5	4
339	2018/12/21 9:54:52	800秒	4	5	5	6	4	3	2	2	2	3	6	3	3	2	2	5	6	6	6	6	4	6	5	4	6	6	5
343	2018/12/21 12:08:54	8820秒	5	4	6	5	4	3	6	4	6	5	4	5	4	6	5	5	6	4	6	7	5	6	5	4	5	4	6
345	2018/12/21 15:32:52	20980秒	6	5	5	6	5	3	4	5	5	6	6	5	5	4	5	5	4	5	5	4	5	5	4	5	5	4	5
